# Supplementary material for: Diversity of trematodes from the amphibian anomaly P hotspot: Role of planorbid snails
Source: PLoS One. 2023 Mar 29;18(3):e0281740. doi: 10.1371/journal.pone.0281740 (PMC10057761; doi:10.1371/journal.pone.0281740)
Supplement: S1 Table — (XLSX) [file pone.0281740.s001.xlsx]

## Sheet: Planorbarius corneus
Waterbodies and period of study	n	Haematoloechus asper	Rubenstrema exasperatum	Notocotylus ephemera	Echinostoma nasincovae	Bilharziella polonica	Tylodelphys circibuteonis	Strigea robusta	Australapatemon burti	Without infection	% of infected snails	Comments
June 2018
Open Oxbow	30		5	1		1		1		22	26.6667
Beaver Pond 1	20		6	1						13	35
Beaver Pond 2	93		47	6			1			41	55.914	* Double invasion: Rubenstrema / Notocotylus; Rubenstrema / Tylodelphys
August 2018
Open Oxbow	124		3			1	1			119	4.03226
Beaver Pond 1	27		4	7			1			15	44.4444
Forest Oxbow	30		17			1	1			11	63.3333
September 2018
Open Oxbow	64	3	1		1					59	7.8125
Forest Oxbow	17		6			4	1			6	64.7059
May 2019
Open Oxbow	92		4							88	4.34783
Beaver Pond 1	87		37	3			1			46	47.1264
Forest Oxbow	18		12							6	66.6667
June 2019
Open Oxbow	91	7	5				1	1		77	15.3846
Beaver Pond 1	106		16	1						89	16.0377
July 2019
Open Oxbow	55	7	1			1				46	16.3636
Beaver Pond 1	125	2	4							119	4.8
Forest Oxbow	12		3	1						8	33.3333
August 2019
Beaver Pond 1	181	3	51	7			1	3		116	35.9116
Beaver Pond 2	121		42	1						78	35.5372
Anthropogenic	23		13							10	56.5217
July 2020
Beaver Pond 2	269	1	179					1		88	67.2862
Open Oxbow	57	4			3					50	12.2807
August 2020
Beaver Pond 2	540	2	419	13		3		2	1	103	80.9259	* Double invasion: Haematoloechus / Strigea; Bilharziella / Rubenstrema; Notocotylus / Rubenstrema
Beaver Pond 1	144	2	24	19		1	1			97	32.6389
Open Oxbow	150		5	4	1					140	6.66667
Anthropogenic	99	4	14	6		1		2		72	27.2727
June 2021
Open Oxbow	115	5	1	1						108	6.08696
Beaver Pond 2	367		245	8	1	2	2	1		108	70.5722
Anthropogenic	42		8	5						29	30.9524
May 2022
Beaver Pond 2	58		30							28	51.7241
Open Oxbow	100		22							78	22
July 2022
Beaver Pond 2	570		290	16	1	2	2	1		258	54.7368
Open Oxbow	280	2	36			1				241	13.9286
September 2022
Beaver Pond 2	412		163		1	1				247	40.0485
Anthropogenic	17		1							16	5.88235
Open Oxbow	48		4			1				43	10.4167
Forest Oxbow	37	1	5							31	16.2162
Total	4621	43	1723	100	8	20	13	12	1	2706	41.4412
% out of a total		0.930535	37.2863	2.16403	0.173123	0.432807	0.281324	0.259684	0.0216403
