# Supplementary material for: Diversity of trematodes from the amphibian anomaly P hotspot: Role of planorbid snails
Source: PLoS One. 2023 Mar 29;18(3):e0281740. doi: 10.1371/journal.pone.0281740 (PMC10057761; doi:10.1371/journal.pone.0281740)
Supplement: S2 Table — (XLSX) [file pone.0281740.s002.xlsx]

## Sheet: Planorbis planorbis
Waterbodies and period of study	n	Diplodiscus subclavatus	Haematoloechus asper	Macrodera longicollis	Paralepoderma cloacicola	Stichorchis subtriquetrus	Echinoparyphium recurvatum	Echinostoma revolutum	Neodiplostomum spathula	Australapatemon burti	Strigea strigis	Strigea robusta	Without infection	% of infected snails	Comments
June 2018
Open Oxbow	56	1			3	2	2	1					46	17.8571	* Double invasion: Diplodiscus / Paralepoderma
Beaver pond 1	4							1				1	2	50
September 2018
Forest Oxbow	6							4					2	66.6667
May 2019
Open Oxbow	31	2											29	6.45161
Beaver pond 2	155		4			3	1			3			145	6.45161	* Double invasion: Australapatemon / Haematoloechus
Forest Oxbow	127		7		1					3			116	8.66142
June 2019
Open Oxbow	189	2	12		24		7			2			142	24.8677
Beaver pond 2	93		4		3	4	2			1	1		78	16.129
July 2019
Open Oxbow	39		2		6								31	20.5128
Beaver pond 2	59		7	1									51	13.5593
Forest Oxbow	32		3		2		2		2	2			21	34.375
August 2019
Beaver pond 1	60		5		1	1		1		2			50	16.6667
July 2020
Beaver pond 2	4							1					3	25
Open Oxbow	110	2				2		4	1	12			89	19.0909
August 2020
Beaver pond 2	9							2		1			6	33.3333
Open Oxbow	152	2	1					1					148	2.63158
June 2021
Open Oxbow	92		8							7			77	16.3043
Beaver pond 2	28												28	0
May 2022
Beaver pond 2	215												215	0
Open Oxbow	25												25	0
July 2022
Beaver pond 2	1												1	0
Open Oxbow	282		2		12					4			264	6.38298
September 2022
Beaver pond 2	6					1							5	16.6667
Open Oxbow	2												2	0
Forest Oxbow	318	3	1		12	1				16			285	10.3774
Total	2095	12	56	1	64	14	14	15	3	53	1	1	1861	11.1695
% out of total		0.572792	2.67303	0.0477327	3.05489	0.668258	0.668258	0.71599	0.143198	2.52983	0.0477327	0.0477327	88.8305
											Diplodiscus subclavatus	Haematoloechus asper	Paralepoderma cloacicola	Notocotylus regis	Echinoparyphium recurvatum	Echinostoma revolutum	Neodiplostomum spathula	Australapatemon burti	Strigea strigis	Strigea robusta
									Open Oxbow		0.9	2.4	3.4	0.4	0.9	0.6	0.1	2.1	0	0
									Beaver pond 2		0	2.6	0.5	1.2	0.5	0.5	0	0.9	0.2	0
									Beaver pond 1		0	7.8	1.6	1.6	0	3.1	0	3.1	0	1.6
									Forest Oxbow		0	2.2	0.7	0	0.4	0.9	0.4	1.1	0	0
											0.2	3.8	1.5	0.8	0.5	1.3	0.1	1.8	0	0.4
														Open Oxbow	Beaver pond 2	Beaver pond 1	Forest Oxbow
													Diplodiscus subclavatus	0.9	0	0	0	0.2
													Haematoloechus asper	2.4	2.6	7.8	2.2	3.8
													Paralepoderma cloacicola	3.4	0.5	1.6	0.7	1.5
													Notocotylus regis	0.4	1.2	1.6	0	0.8
													Echinoparyphium recurvatum	0.9	0.5	0	0.4	0.5
													Echinostoma revolutum	0.6	0.5	3.1	0.9	1.3
													Neodiplostomum spathula	0.1	0	0	0.4	0.1
													Australapatemon burti	2.1	0.9	3.1	1.1	1.8
													Strigea strigis	0	0.2	0	0	0
													Strigea robusta	0	0	1.6	0	0.4
