# Supplementary material for: Diversity of trematodes from the amphibian anomaly P hotspot: Role of planorbid snails
Source: PLoS One. 2023 Mar 29;18(3):e0281740. doi: 10.1371/journal.pone.0281740 (PMC10057761; doi:10.1371/journal.pone.0281740)
Supplement: S3 Table — (XLSX) [file pone.0281740.s003.xlsx]

## Sheet: Anisus spp.
Waterbodies and period of study	n	Diplodiscus subclavatus	Haematoloechus variegatus	Without infection	% of infected snails
Anisus spirorbis
June 2018
Open Oxbow	30	1		29	3.33333
Anisus vorticulus
May 2022
Beaver pond 2	4			4	0
Anisus vortex
September 2022
Forest Oxbow	52		2	50	3.84615
Total	86	1	2	83	3.48837
% out of total		1.16279	2.32558	96.5116
